# Supplementary material for: Use of Instrumental Physical Therapies and Manual Therapy in Cancer Patients: A Systematic Review
Source: Cancers (Basel). 2026 Jan 26;18(3):385. doi: 10.3390/cancers18030385 (PMC12896571; doi:10.3390/cancers18030385)
Supplement: Supplementary file 1 [file cancers-18-00385-s001.zip]

Archive with 1 entries (1 files):
- cancers-4084444-supplementary.pdf
